# Supplementary material for: Supercritical Impregnation of PETG with Olea europaea Leaf Extract: Influence of Operational Parameters on Expansion Degree, Antioxidant and Mechanical Properties
Source: Polymers (Basel). 2024 Jun 1;16(11):1567. doi: 10.3390/polym16111567 (PMC11174583; doi:10.3390/polym16111567)
Supplement: Supplementary file 1 [file polymers-16-01567-s001.zip]

Archive with 1 entries (1 files):
- polymers-3018062-supplementary.pdf
